# Supplementary material for: Exogenous Iron Induces Mitochondrial Lipid Peroxidation, Lipofuscin Accumulation, and Ferroptosis in H9c2 Cardiomyocytes
Source: Biomolecules. 2024 Jun 19;14(6):730. doi: 10.3390/biom14060730 (PMC11201805; doi:10.3390/biom14060730)
Supplement: Supplementary file 1 [file biomolecules-14-00730-s001.zip]

Archive with 1 entries (1 files):
- biomolecules-3006169-supplementary.pdf
